# Supplementary material for: Identification, Characterization, and Expression Analysis Reveal Diverse Regulated Roles of Three MAPK Genes in Chlamys farreri Under Heat Stress
Source: Front Physiol. 2021 Jul 28;12:688626. doi: 10.3389/fphys.2021.688626 (PMC8356821; doi:10.3389/fphys.2021.688626)
Supplement: Supplementary file 2 [file Table_2.xls]

## Sheet: developmental stages
	zygote	multicell	blastula	gastrula	trochophore	D-shaped larvae	early umbo	middle umbo	post umbo	eyespots larvae	juvenile
CfERK1/2	4.26224	5.18328	3.22709	7.35161	7.21751	13.9446	16.3509	15.407	12.7664	10.8256	15.5628
CfJNK	0.669404	1.72987	1.37857	2.6872	1.60585	1.02565	1.36424	0.870597	0.619733	1.45426	1.12302
Cfp38	10.4299	15.1611	46.5389	36.1804	30.5541	25.1695	19.042	14.8364	11.6677	25.4911	26.9756

## Sheet: adult tissues
	adductor muscle	smooth muscle	foot	mantle	eye	gill	haemolymph	kidney	female gonad	male gonad	cerebral ganglia	visceral ganglia
CfERK1/2	36.0477	46.2023	41.6079	41.1268	61.0792	42.0609	71.5196	28.7025	49.1517	36.8469	68.6467	118.184
CfJNK	5.28327	6.42138	8.6878	2.95727	5.91513	3.38425	4.83683	4.21745	4.28109	9.37066	4.33094	6.63225
Cfp38	48.2159	63.0892	37.081	39.7498	35.452	34.0986	92.8658	191.785	27.2266	8.98702	34.6374	37.9233

## Sheet: heat stress
Mantle	CfERK1/2			CfJNK			Cfp38
control	31.33	38.17	34.75	2.7	1.76	2.23	34.71	41.22	37.965
3h	16.32	18.75	17.535	9.32	9.68	9.5	18.22	25.87	22.045
6h	15.78	16.87	16.325	2.22	3.32	2.77	4.47	12.24	8.355
12h	22.8	26.99	24.895	1.97	2.46	2.215	12.34	12.75	12.545
24h	27.42	25.85	26.635	3.98	5.44	4.71	27.29	23.75	25.52
3d	19.4	10.96	15.18	2.44	2.24	2.34	16.53	17.31	16.92
6d	27.86	33.62	30.74	1.19	2.7	1.945	31.65	15.62	23.635
15d	21.4	27.28	24.34	1.2	1.63	1.415	17.16	13.24	15.2
30d	22.81	22.95	22.88	3.8	4.97	4.385	23.8	27.7	25.75
Gill	CfERK1/2			CfJNK			Cfp38
control	32.71	61.19	46.95	1.86	5.25	3.555	39.68	41.14	40.41
3h	18.55	24.93	21.74	6.94	6.5	6.72	32.39	28.95	30.67
6h	12.25	12.02	12.135	2.43	2.69	2.56	15.85	14.38	15.115
12h	37.99	44.03	41.01	4.82	4.46	4.64	33.18	31.58	32.38
24h	37.33	35.79	36.56	5.44	5.53	5.485	30.37	26.53	28.45
3d	37.85	46.99	42.42	7.33	8.3	7.815	36.37	43.66	40.015
6d	64.94	65.07	65.005	10.55	7.53	9.04	65.44	55.79	60.615
15d	11.35	13.16	12.255	0.7	0.88	0.79	21.24	18.48	19.86
30d	15.25	12.61	13.93	1.13	2.01	1.57	23.43	13.38	18.405
heart	CfERK1/2			CfJNK			Cfp38
control	27.2	24.12	25.66	1.61	2.87	2.24	29.32	32.6	30.96
3h	38.03	33.34	35.685	7.02	10.44	8.73	34.9	15.52	25.21
6h	29.29	24.25	26.77	4.07	2.84	3.455	5.24	13.99	9.615
12h	27.4	28.03	27.715	3.55	3.39	3.47	18.97	18.75	18.86
24h	11.03	19.28	15.155	1.65	2.15	1.9	22.4	28.15	25.275
3d	15.39	13.09	14.24	1.31	0.73	1.02	13.62	15.9	14.76
6d	12.78	18.13	15.455	0.25	0.62	0.435	21.3	29.38	25.34
15d	27.48	37.02	32.25	7.04	8.96	8	29.32	41.37	35.345
30d	50.88	52.18	51.53	10.42	11.55	10.985	34	33.84	33.92
haemolymph	CfERK1/2			CfJNK			Cfp38
control	52.11	60.12	56.115	3.62	4.19	3.905	45.13	47.59	46.36		s
3h	39.94	38.38	39.16	5.93	9.19	7.56	44.42	41.94	43.18
6h	48.33	40.73	44.53	4.17	3.99	4.08	26.03	32.58	29.305
12h	8.03	11.3	9.665	0.18	0.05	0.115	27.5	19.44	23.47
24h	25.26	32.77	29.015	2.94	4.38	3.66	35.6	42.71	39.155
3d	37.27	42.5	39.885	7.14	3.4	5.27	55.9	62.06	58.98
6d	37.71	36.73	37.22	1.52	1.88	1.7	48.07	48.15	48.11
15d	54.96	46.43	50.695	10.81	10.57	10.69	53.63	57.1	55.365
30d	49.58	47.13	48.355	6.46	7.6	7.03	68.62	67.7	68.16
