# Supplementary material for: Identification, Characterization, and Expression Analysis Reveal Diverse Regulated Roles of Three MAPK Genes in Chlamys farreri Under Heat Stress
Source: Front Physiol. 2021 Jul 28;12:688626. doi: 10.3389/fphys.2021.688626 (PMC8356821; doi:10.3389/fphys.2021.688626)
Supplement: Supplementary file 3 [file Table_3.xls]

## Sheet: CfERK
scaffold61513	.	mRNA	863754	918199	ID=CfERK1/2;Parent=CfERK1/2
scaffold61513	.	3'UTR	918190	918199	ID=CfERK1/2.utr3p1;Parent=CfERK1/2
scaffold61513	.	exon	918080	918189	ID=CfERK1/2.exon1;Parent=CfERK1/2
scaffold61513	.	CDS	918080	918189	ID=cds.CfERK1/2;Parent=CfERK1/2
scaffold61513	.	exon	896863	897001	ID=CfERK1/2.exon2;Parent=CfERK1/2
scaffold61513	.	CDS	896863	897001	ID=cds.CfERK1/2;Parent=CfERK1/2
scaffold61513	.	exon	885704	885759	ID=CfERK1/2.exon3;Parent=CfERK1/2
scaffold61513	.	CDS	885704	885759	ID=cds.CfERK1/2;Parent=CfERK1/2
scaffold61513	.	exon	874236	874425	ID=CfERK1/2.exon4;Parent=CfERK1/2
scaffold61513	.	CDS	874236	874425	ID=cds.CfERK1/2;Parent=CfERK1/2
scaffold61513	.	exon	873033	873165	ID=CfERK1/2.exon5;Parent=CfERK1/2
scaffold61513	.	CDS	873033	873165	ID=cds.CfERK1/2;Parent=CfERK1/2
scaffold61513	.	exon	872420	872491	ID=CfERK1/24.exon6;Parent=CfERK1/2
scaffold61513	.	CDS	872420	872491	ID=cds.CfERK1/2;Parent=CfERK1/2
scaffold61513	.	exon	870670	870749	ID=CfERK1/2.exon7;Parent=CfERK1/2
scaffold61513	.	CDS	870670	870749	ID=cds.CfERK1/2;Parent=CfERK1/2
scaffold61513	.	exon	869721	869799	ID=CfERK1/2.exon8;Parent=CfERK1/2
scaffold61513	.	CDS	869721	869799	ID=cds.CfERK1/2;Parent=CfERK1/2
scaffold61513	.	exon	867081	867190	ID=CfERK1/2.exon9;Parent=CfERK1/2
scaffold61513	.	CDS	867081	867190	ID=cds.CfERK1/2;Parent=CfERK1/2
scaffold61513	.	exon	866103	866227	ID=CfERK1/2.exon10;Parent=CfERK1/2
scaffold61513	.	CDS	866105	866227	ID=cds.CfERK1/2;Parent=CfERK1/2
scaffold61513	.	5'UTR	863754	864615	ID=CfERK1/2.utr3p2;Parent=CfERK1/2
scaffold61513	.	exon	863754	864615	ID=CfERK1/2.exon11;Parent=CfERK1/2
scaffold61513	.	three_prime_UTR	866103	866104	ID=CfERK1/2.utr3p1;Parent=CfERK1/2

## Sheet: CfJNK
scaffold60899	.	gene	768903	789527	ID=TU.CfJNK;Name=CfJNK
scaffold60899	.	mRNA	768903	789527	ID=CfJNK;Parent=CfJNK
scaffold60899	.	UTR	768903	769077	ID=CfJNK.utr5p1;Parent=CfJNK
scaffold60899	.	UTR	773169	773286	ID=CfJNK.utr5p2;Parent=CfJNK
scaffold60899	.	exon	773287	773414	ID=CfJNK.exon2;Parent=CfJNK
scaffold60899	.	CDS	773287	773414	ID=cds.CfJNK;Parent=CfJNK
scaffold60899	.	exon	773672	773801	ID=CfJNK.exon3;Parent=CfJNK
scaffold60899	.	CDS	773672	773801	ID=cds.CfJNK;Parent=CfJNK
scaffold60899	.	exon	774096	774154	ID=CfJNK.exon4;Parent=CfJNK
scaffold60899	.	CDS	774096	774154	ID=cds.CfJNK;Parent=CfJNK
scaffold60899	.	exon	774810	774948	ID=CfJNK.exon5;Parent=CfJNK
scaffold60899	.	CDS	774810	774948	ID=cds.CfJNK;Parent=CfJNK
scaffold60899	.	exon	775627	775792	ID=CfJNK.exon6;Parent=CfJNK
scaffold60899	.	CDS	775627	775792	ID=cds.CfJNK;Parent=CfJNK
scaffold60899	.	exon	776883	776954	ID=CfJNK.exon7;Parent=CfJNK
scaffold60899	.	CDS	776883	776954	ID=cds.CfJNK;Parent=CfJNK
scaffold60899	.	exon	777403	777713	ID=CfJNK.exon8;Parent=CfJNK
scaffold60899	.	CDS	777403	777713	ID=cds.CfJNK;Parent=CfJNK
scaffold60899	.	exon	783061	783124	ID=CfJNK.exon9;Parent=CfJNK
scaffold60899	.	CDS	783061	783124	ID=cds.CfJNK;Parent=CfJNK
scaffold60899	.	exon	783453	783539	ID=CfJNK.exon10;Parent=CfJNK
scaffold60899	.	CDS	783453	783539	ID=cds.CfJNK;Parent=CfJNK
scaffold60899	.	exon	788899	789969	ID=CfJNK.exon11;Parent=CfJNK
scaffold60899	.	CDS	788899	788969	ID=cds.CfJNK;Parent=CfJNK
scaffold60899	.	UTR	788970	789527	ID=CfJNK.utr3p1;Parent=CfJNK

## Sheet: Cfp38
scaffold24805	EVM	gene	1678	25888	ID=TU.Cfp38;Name=Cfp38
scaffold24805	EVM	mRNA	1678	25888	ID=Cfp38;Parent=TU.Cfp38
scaffold24805	EVM	exon	25854	25888	ID=Cfp38.exon1;Parent=Cfp38
scaffold24805	EVM	CDS	25854	25888	ID=cds.Cfp38;Parent=Cfp38
scaffold24805	EVM	exon	20073	20202	ID=Cfp38.exon2;Parent=Cfp38
scaffold24805	EVM	CDS	20073	20202	ID=cds.Cfp38;Parent=Cfp38
scaffold24805	EVM	exon	14769	14827	ID=Cfp38.exon3;Parent=Cfp38
scaffold24805	EVM	CDS	14769	14827	ID=cds.Cfp38;Parent=Cfp38
scaffold24805	EVM	exon	10941	11052	ID=Cfp38.exon4;Parent=Cfp38
scaffold24805	EVM	CDS	10941	11052	ID=cds.Cfp38;Parent=Cfp38
scaffold24805	EVM	exon	9766	9795	ID=Cfp38.exon5;Parent=Cfp38
scaffold24805	EVM	CDS	9766	9795	ID=cdsCfp38;Parent=Cfp38
scaffold24805	EVM	exon	9192	9239	ID=Cfp38.exon6;Parent=Cfp38
scaffold24805	EVM	CDS	9192	9239	ID=cds.Cfp38;Parent=Cfp38
scaffold24805	EVM	exon	8665	8779	ID=Cfp38.exon7;Parent=Cfp38
scaffold24805	EVM	CDS	8665	8779	ID=cds.Cfp38;Parent=Cfp38
scaffold24805	EVM	exon	1678	1778	ID=Cfp38.exon8;Parent=Cfp38
scaffold24805	EVM	CDS	1678	1778	ID=cds.Cfp38;Parent=Cfp38
